# Supplementary material for: SH3-Binding Glutamic Acid Rich-Deficiency Augments Apoptosis in Neonatal Rat Cardiomyocytes
Source: Int J Mol Sci. 2021 Oct 13;22(20):11042. doi: 10.3390/ijms222011042 (PMC8541172; doi:10.3390/ijms222011042)
Supplement: Supplementary file 1 [file ijms-22-11042-s001.zip]

Archive with 1 entries (1 files):
- ijms-1354790-supplementary.pdf
